# Supplementary material for: Coagulation Behavior of Antimony Oxyanions in Water: Influence of pH, Inorganic and Organic Matter on the Physicochemical Characteristics of Iron Precipitates
Source: Molecules. 2022 Mar 3;27(5):1663. doi: 10.3390/molecules27051663 (PMC8912098; doi:10.3390/molecules27051663)
Supplement: Supplementary file 1 [file molecules-27-01663-s001.zip]

Archive with 1 entries (1 files):
- molecules-1573009-supplementary.pdf
